# Supplementary material for: Indoor and Outdoor Cultures of Gracilaria chilensis: Determination of Biomass Growth and Molecular Markers for Biomass Quality Evaluation
Source: Plants (Basel). 2023 Mar 16;12(6):1340. doi: 10.3390/plants12061340 (PMC10057914; doi:10.3390/plants12061340)
Supplement: Supplementary file 1 [file plants-12-01340-s001.zip]

Archive with 1 entries (1 files):
- plants-2210666-supplementary.pdf
